# Supplementary material for: Antihypertensive Effects of Lotus Seed (Nelumbo nucifera Gaertn.) Extract via eNOS Upregulation and Oxidative Stress Reduction in L-NAME-Induced Hypertensive Rats
Source: Pharmaceuticals (Basel). 2025 Aug 4;18(8):1156. doi: 10.3390/ph18081156 (PMC12389499; doi:10.3390/ph18081156)
Supplement: Supplementary file 1 [file pharmaceuticals-18-01156-s001.zip]

Archive with 3 entries (3 files):
- pharmaceuticals-3756881 Figure S1.pdf
- pharmaceuticals-3756881 Table S1.pdf
- pharmaceuticals-3756881 Table S2.pdf
